# Supplementary material for: Advanced Chemophenetic Analysis of Essential Oil from Leaves of Piper gaudichaudianum Kunth (Piperaceae) Using a New Reduction-Oxidation Index to Explore Seasonal and Circadian Rhythms
Source: Plants (Basel). 2021 Oct 6;10(10):2116. doi: 10.3390/plants10102116 (PMC8540104; doi:10.3390/plants10102116)
Supplement: Supplementary file 1 [file plants-10-02116-s001.zip]

Archive with 1 entries (1 files):
- plants-1403457-supplementary.pdf
